# Supplementary material for: Clinical and radiographic characteristics of presumptive tuberculosis patients previously treated for tuberculosis in Zambia
Source: PLoS One. 2022 Jan 27;17(1):e0263116. doi: 10.1371/journal.pone.0263116 (PMC8794156; doi:10.1371/journal.pone.0263116)
Supplement: S1 Data — (XLSX) [file pone.0263116.s005.xlsx]

## Sheet: Sheet1
TB Category (0='No TB', 1='Confirmed TB', 2='Possible TB')	Age	Sex	Smoking status (0=0, 1=current, 2=former)	HIV status (1=positive, 0=negative)	CD4 count (if HIV positive)	Cough (1=Yes, 0=No)	Productive cough (1=Yes, 0=No)	Shortness of breath (1=Yes, 0=No)	Chest pain (1=Yes, 0=No)	Any current respiratory symptoms (1=Yes, 0=No)	Fever (1=Yes, 0=No)	Unintentional weight loss (1=Yes, 0=No)	Night sweats (1=Yes, 0=No)	WHO screen positive (1=Yes, 0=No)	Temperature	Respiratory rate	O2 Saturation	Pulse	Palpable lmphadenopathy	Abnormal chest ausculation	BMI		Cavitation (1=Yes, 0=No)	Focal consolidation (1=Yes, 0=No)	Reticulointerstial pattern (1=Yes, 0=No)	Miliary nodules (1=Yes, 0=No)	Lymphadenopathy (1=Yes, 0=No)	Pleural effusion/empyema (1=Yes, 0=No)	Any abnormality suggestive of active TB (1=Yes, 0=No)		Peri-bronchial fibrosis (1=Yes, 0=No)	Nodular opacities (1=Yes, 0=No)	Traction bronchiectasis (1=Yes, 0=No)	Apical and upper lobe volume loss (1=Yes, 0=No)	Calcified granulomas and/or lymph nodes (1=Yes, 0=No)	Pleural thickening and/or calcification (1=Yes, 0=No)	Any abnormality suggestive of prior TB (1=Yes, 0=No)		Any abnormality suggestive of TB (active or prior) (1=Yes, 0=No)
2	45	1	1	0	.	1	0	1	1	1	0	1	0	1	35	20	98	115	0	0	15		1	0	1	0	0	0	1		1	1	0	1	0	1	1		1
0	63	1	0	1	88	1	0	0	1	1	0	1	0	1	38.3	18	95	101	0	0	16		1	0	1	0	0	0	1		1	1	1	1	0	1	1		1
0	31	1	2	1	446	1	0	1	1	1	1	1	0	1	35.9	22	98	95	0	1	17		1	1	1	0	0	1	1		1	1	1	1	0	1	1		1
0	22	2	0	1	426	1	0	0	1	1	0	0	0	1	36.1	18	97	89	0	0	15		1	0	1	0	0	1	1		1	0	1	1	0	1	1		1
0	42	2	0	1	244	1	0	0	1	1	0	0	1	1	36.3	19	97	93	0	0	22		1	0	1	0	1	0	1		1	1	1	1	1	0	1		1
2	31	1	2	0	.	1	0	1	1	1	0	0	1	1	36.3	22	100	98	0	1	21		1	1	1	0	1	0	1		1	0	1	1	0	1	1		1
0	48	1	1	1	143	1	0	1	1	1	0	0	1	1	36.1	20	98	101	0	0	19		1	0	1	0	0	0	1		1	0	1	1	1	1	1		1
0	41	1	1	0	.	1	1	0	0	1	0	0	0	1	36.1	18	98	86	0	0	20		1	0	0	0	0	0	1		1	1	1	1	0	1	1		1
0	46	1	1	0	.	1	1	1	1	1	0	1	0	1	36.4	20	98	99	0	0	17		1	0	1	0	1	0	1		1	1	1	1	1	1	1		1
0	22	1	0	1	164	1	0	1	1	1	1	1	1	1	35.6	18	98	105	0	0	17		0	1	1	0	1	0	1		0	0	0	0	0	0	0		1
2	49	1	0	0	.	1	0	0	1	1	0	0	0	1	35.2	18	100	63	0	0	19		1	0	0	0	0	0	1		1	0	1	1	1	1	1		1
0	26	1	0	0	.	1	0	1	1	1	0	1	0	1	34.9	26	93	111	0	0	16		1	0	1	0	0	1	1		1	0	1	0	0	0	1		1
0	40	1	1	0	.	1	0	1	1	1	1	1	1	1	37.1	22	99	94	0	0	19		1	1	1	0	1	0	1		1	1	0	0	0	0	1		1
0	36	2	0	1	619	1	0	1	0	1	0	1	0	1	36.1	18	100	72	.	.	22		1	1	1	0	1	0	1		1	0	1	0	0	1	1		1
2	58	1	1	0	.	1	0	1	1	1	1	1	1	1	36.7	20	98	115	0	1	21		1	1	1	0	0	1	1		1	1	1	1	0	1	1		1
0	23	2	0	1	261	1	0	1	1	1	1	1	0	1	.	14	98	102	0	0	18		1	1	1	0	0	1	1		1	0	1	1	0	0	1		1
2	50	1	0	1	114	1	0	1	1	1	0	0	0	1	35	12	100	50	0	1	.		1	0	1	0	0	0	1		1	1	1	1	1	1	1		1
0	49	2	0	1	382	0	0	0	1	1	0	0	0	0	35.6	18	100	85	0	0	26		1	0	0	0	0	1	1		1	1	1	1	1	1	1		1
2	46	1	0	0	.	0	0	1	1	1	0	0	0	0	35.6	18	97	68	0	0	20		0	0	0	0	0	0	0		1	0	1	1	0	1	1		1
0	46	2	0	0	.	0	0	0	1	1	0	1	1	1	36.3	18	97	96	0	0	18		0	0	1	0	1	0	1		1	1	1	0	0	0	1		1
0	60	1	0	1	381	1	0	0	0	1	1	0	0	1	36.7	20	95	86	0	1	26		1	0	0	0	0	0	1		1	1	1	1	0	1	1		1
0	45	1	1	1	108	1	0	0	0	1	0	1	1	1	34.7	22	100	51	0	0	18		0	0	0	0	0	0	0		1	1	1	1	0	1	1		1
0	43	2	0	0	.	0	0	1	1	1	0	0	0	0	35.2	20	99	84	0	0	23		0	0	1	0	0	0	1		1	0	0	1	0	1	1		1
0	40	1	0	1	148	1	0	0	1	1	1	1	0	1	36.1	16	99	70	0	0	17		0	0	1	0	0	0	1		1	1	1	1	1	1	1		1
0	51	1	0	1	279	1	0	0	1	1	0	0	0	1	35.3	18	100	83	0	0	19		0	0	0	0	0	0	0		1	0	0	0	0	1	1		1
0	43	1	2	0	.	0	0	0	0	0	0	0	0	0	36	22	98	99	0	0	19		1	0	0	0	1	1	1		1	1	1	1	0	1	1		1
0	39	2	0	1	77	1	0	1	0	1	0	1	1	1	36.3	24	95	113	0	0	18		0	0	1	0	0	0	1		0	0	0	1	0	0	1		1
0	34	1	2	1	398	1	0	0	0	1	1	1	0	1	37.1	19	100	119	0	0	22		1	1	1	0	0	0	1		1	0	1	1	0	1	1		1
0	39	1	2	1	228	1	0	0	1	1	0	0	0	1	35	19	97	105	0	0	.		0	0	0	0	0	1	1		0	0	0	0	0	0	0		1
0	42	1	0	1	212	1	0	1	1	1	0	0	1	1	36	16	98	85	0	0	27		0	1	0	0	1	0	1		0	1	0	1	0	0	1		1
0	31	1	0	1	156	1	0	0	1	1	1	1	0	1	.	20	100	75	0	0	23		0	1	1	0	1	0	1		0	0	0	0	0	0	0		1
0	34	1	1	1	308	1	0	1	1	1	1	1	1	1	35	20	88	103	0	0	19		0	0	0	0	1	0	1		1	0	0	1	0	1	1		1
0	40	1	0	0	.	1	0	1	1	1	0	0	1	1	37	22	98	86	0	0	20		0	1	1	0	1	0	1		1	1	1	1	0	0	1		1
0	26	2	0	1	366	0	0	0	1	1	0	0	0	0	35.2	26	98	95	0	0	18		0	0	0	0	1	0	1		1	0	0	1	0	0	1		1
2	34	1	0	1	.	1	0	1	1	1	1	1	0	1	36.1	23	97	100	0	1	.		0	1	0	0	1	1	1		0	0	0	0	0	1	1		1
0	43	1	1	0	.	0	0	0	1	1	0	1	0	1	36.2	16	98	77	0	0	.		0	0	0	0	1	0	1		1	1	1	1	1	1	1		1
0	30	2	0	0	.	1	0	0	1	1	0	0	0	1	36.5	20	97	94	0	0	21		0	0	0	0	1	1	1		0	0	0	0	0	0	0		1
1	45	1	2	0	.	1	0	1	0	1	1	1	1	1	35.4	20	100	112	0	0	15		1	1	1	0	0	0	1		1	1	1	1	1	1	1		1
1	36	1	2	0	.	1	0	1	1	1	0	0	0	1	35.6	22	98	100	.	.	13		1	1	1	1	0	0	1		1	1	1	1	1	1	1		1
2	26	1	0	1	489	1	0	0	1	1	0	1	0	1	36.7	20	85	50	0	1	18		1	1	0	0	0	1	1		0	0	0	0	0	0	0		1
1	26	1	0	0	.	1	0	0	1	1	0	0	0	1	37.1	20	98	95	0	0	22		1	0	0	0	0	0	1		1	1	1	1	1	1	1		1
1	45	1	0	1	27	1	0	1	1	1	1	1	1	1	36.8	18	94	120	0	1	15		1	1	1	0	0	1	1		1	1	1	1	0	1	1		1
2	53	1	0	1	606	1	0	1	1	1	0	1	1	1	36.4	20	99	110	0	0	21		1	1	1	0	0	0	1		1	0	1	1	0	1	1		1
1	37	1	0	0	.	0	0	1	1	1	0	0	0	0	36.3	22	100	98	1	1	16		1	1	1	0	0	0	1		1	1	1	1	1	1	1		1
1	35	1	0	0	.	1	0	0	1	1	0	0	0	1	36.3	18	95	102	0	0	16		0	0	1	0	0	0	1		1	1	1	1	0	1	1		1
1	38	1	0	0	.	1	0	0	0	1	0	1	0	1	35.3	18	100	86	0	0	19		0	1	1	0	1	0	1		0	1	0	1	1	0	1		1
2	35	2	0	1	225	1	0	0	1	1	0	1	0	1	35.6	18	100	69	0	0	21		0	1	1	0	0	0	1		0	0	0	0	0	0	0		1
2	31	1	2	1	348	1	0	1	0	1	0	0	1	1	35.7	18	100	100	0	0	19		0	0	0	0	1	0	1		0	0	0	0	0	0	0		1
0	60	1	2	0	.	0	0	1	1	1	0	0	0	0	35.4	18	92	120	0	0	18		0	1	1	0	0	0	1		1	0	1	1	0	1	1		1
0	54	1	0	1	181	0	0	0	1	1	0	0	0	0	36.4	20	100	99	0	0	18		0	0	0	0	0	0	0		0	0	0	0	0	1	1		1
0	41	1	1	1	4	1	0	0	1	1	1	1	0	1	36.9	20	98	98	0	0	17		0	0	0	0	0	0	0		0	0	0	0	0	1	1		1
0	57	1	2	0	.	1	0	1	1	1	1	1	1	1	35.1	14	100	98	0	0	19		0	0	1	0	0	1	1		1	0	0	1	0	1	1		1
0	29	1	1	1	480	0	0	0	0	0	0	0	0	0	36.1	18	96	87	0	0	20		0	0	0	0	0	0	0		0	1	0	0	0	1	1		1
0	31	2	0	1	86	1	0	1	1	1	0	1	1	1	36.1	22	96	81	0	0	20		0	0	0	0	0	0	0		0	0	0	0	0	0	0		0
0	50	1	2	1	144	1	0	1	1	1	0	1	0	1	35.1	20	99	108	0	0	15		0	0	0	0	0	0	0		1	1	0	0	0	1	1		1
0	33	1	1	1	92	0	0	0	0	0	0	0	0	0	35.9	20	98	105	0	0	.		0	0	1	0	0	1	1		0	0	0	1	0	1	1		1
0	43	2	0	1	47	0	0	1	1	1	1	1	1	1	36.2	18	100	95	0	0	16		0	0	0	0	0	0	0		1	1	1	1	1	1	1		1
0	30	1	1	0	.	1	0	0	0	1	0	0	0	1	36	22	100	101	0	0	19		0	0	0	0	0	0	0		1	1	1	1	1	1	1		1
0	43	2	0	1	841	0	0	0	0	0	0	0	0	0	36.3	24	100	102	0	0	16		0	0	1	0	0	0	1		0	0	0	0	0	0	0		1
0	63	1	0	1	46	1	0	1	1	1	1	1	0	1	36	17	100	71	0	1	12		0	0	0	0	0	0	0		1	1	0	0	0	0	1		1
2	40	2	0	0	.	1	0	0	1	1	0	0	0	1	36	22	100	98	0	0	30		0	0	0	0	0	0	0		1	1	1	1	1	1	1		1
0	82	1	0	0	.	1	0	0	1	1	1	1	1	1	36.3	18	90	82	.	0	16		0	0	1	0	0	0	1		1	0	0	0	0	1	1		1
0	45	1	2	0	.	0	0	0	1	1	0	0	0	0	35.2	22	98	102	0	0	16		0	0	0	0	0	0	0		1	1	1	1	0	1	1		1
0	80	2	0	0	.	1	0	1	1	1	1	0	1	1	35.4	18	95	102	0	0	25		0	0	0	0	0	0	0		0	0	0	1	1	0	1		1
0	42	1	1	0	.	0	0	1	1	1	0	0	1	1	36.1	24	99	110	0	0	17		0	0	0	0	0	0	0		1	0	0	1	0	0	1		1
0	31	2	0	1	152	1	0	1	1	1	1	1	1	1	37	30	93	89	0	0	16		0	1	1	0	0	0	1		0	0	1	0	1	0	1		1
0	51	2	0	1	431	1	0	0	1	1	1	0	0	1	34.7	16	84	74	0	0	18		0	0	0	0	0	0	0		0	0	0	1	0	1	1		1
0	55	1	2	1	278	1	0	0	0	1	0	0	0	1	36.4	24	95	85	0	0	20		0	0	0	0	0	0	0		0	0	0	0	0	0	0		0
0	48	2	0	1	359	1	0	0	1	1	0	0	0	1	34.6	18	97	72	0	0	.		0	0	0	0	0	0	0		0	0	0	0	0	0	0		0
2	47	1	2	1	55	1	0	1	1	1	0	0	1	1	35.3	18	98	110	0	0	20		0	0	0	0	0	0	0		1	1	0	1	1	0	1		1
0	40	1	0	1	274	1	1	0	0	1	0	1	0	1	36.1	20	98	89	0	0	20		0	0	0	0	0	0	0		0	1	1	1	0	1	1		1
0	38	1	2	0	.	0	0	1	1	1	0	0	0	0	37.1	18	100	100	0	1	19		1	0	1	0	0	0	1		1	1	0	1	1	1	1		1
0	54	1	0	1	28	1	0	1	1	1	0	0	0	1	36	22	100	120	0	0	23		1	1	1	0	0	0	1		1	1	1	1	0	1	1		1
0	63	1	2	1	259	0	0	0	0	0	0	0	0	0	36.4	22	96	83	0	0	23		0	0	0	0	0	0	0		0	1	0	0	0	1	1		1
0	23	1	0	0	.	1	0	0	0	1	0	0	0	1	37.1	22	94	90	0	1	20		0	1	0	0	0	1	1		1	0	1	0	0	1	1		1
0	28	2	0	0	.	1	0	1	1	1	1	1	1	1	36.1	20	99	103	0	0	16		0	0	0	0	0	0	0		0	0	0	0	0	0	0		0
0	36	1	2	1	270	0	0	0	1	1	0	0	0	0	36.4	22	100	67	0	0	20		0	0	0	0	0	0	0		0	0	0	0	0	1	1		1
0	42	1	1	1	470	0	0	0	1	1	0	1	0	1	35.7	16	97	110	0	0	15		0	0	0	0	0	0	0		0	0	0	0	0	0	0		0
0	55	1	0	1	213	1	0	1	1	1	0	0	0	1	35.6	16	98	69	0	0	18		0	0	0	0	0	0	0		0	0	0	0	0	0	0		0
0	53	1	0	1	999	1	0	0	1	1	0	0	1	1	36.8	22	100	64	0	0	17		0	0	0	0	0	0	0		0	0	0	0	0	1	1		1
0	40	2	0	1	227	1	0	1	1	1	0	0	0	1	37.1	18	99	103	1	0	16		0	0	0	0	0	0	0		0	0	0	0	0	0	0		0
0	39	1	1	0	.	1	0	0	0	1	0	0	0	1	34.8	20	97	77	0	0	19		0	0	0	0	0	0	0		0	0	0	1	0	0	1		1
0	54	1	1	1	302	1	0	1	1	1	0	0	0	1	36.1	18	100	56	0	0	14		0	0	0	0	0	0	0		1	0	1	1	0	1	1		1
0	62	2	0	1	179	1	0	1	1	1	0	0	0	1	36	20	99	68	0	0	25		0	0	0	0	0	0	0		0	0	0	0	0	0	0		0
0	32	2	0	1	384	0	0	0	1	1	0	0	0	0	35.6	18	99	100	0	0	18		0	0	0	0	0	0	0		0	0	0	0	0	1	1		1
0	57	1	1	1	76	1	0	1	0	1	1	1	0	1	36	18	100	103	0	0	17		0	1	0	0	0	0	1		0	0	0	0	0	0	0		1
0	37	1	0	1	88	1	0	0	1	1	1	1	0	1	35.1	20	96	106	0	0	15		0	0	0	0	0	0	0		0	0	0	0	0	1	1		1
0	35	2	0	1	528	1	0	0	1	1	0	1	0	1	36.7	20	100	96	0	0	29		0	0	0	0	0	0	0		1	1	1	1	0	1	1		1
0	50	1	1	1	264	1	0	0	0	1	1	1	0	1	35.7	20	99	101	0	0	26		0	0	0	0	0	0	0		0	0	0	0	0	0	0		0
0	37	1	1	1	8	0	0	1	1	1	1	1	1	1	35.4	24	100	88	0	0	16		0	0	0	0	0	0	0		0	0	0	1	0	0	1		1
0	38	1	1	1	692	1	0	0	0	1	0	0	0	1	37.1	20	98	92	0	0	.		0	0	0	0	0	0	0		0	0	0	0	0	0	0		0
0	49	1	2	0	.	1	0	0	1	1	0	0	1	1	36	22	100	75	0	0	17		0	0	0	0	0	0	0		0	0	0	0	0	0	0		0
0	46	2	0	1	.	0	0	0	1	1	0	0	0	0	34.5	26	99	96	0	0	19		0	0	0	0	0	0	0		0	0	0	0	0	0	0		0
0	54	2	2	1	553	0	0	0	0	0	0	0	0	0	36.5	12	96	65	0	0	23		0	0	0	0	0	0	0		0	0	0	0	0	0	0		0
0	39	2	0	1	601	0	0	0	0	0	0	0	0	0	36	17	100	66	0	0	.		0	0	0	0	0	0	0		0	0	0	0	0	0	0		0
0	51	2	0	1	440	1	0	0	1	1	0	0	0	1	35.2	18	99	72	0	0	22		0	0	0	0	0	0	0		0	0	0	0	0	1	1		1
0	35	2	0	1	421	1	0	1	1	1	1	0	1	1	37	18	99	79	0	0	24		0	0	0	0	0	0	0		0	0	0	0	0	0	0		0
0	39	1	2	0	.	0	0	0	1	1	0	0	1	1	36.1	17	100	54	.	.	21		0	0	0	0	0	0	0		0	0	0	1	0	0	1		1
0	38	2	0	1	755	0	0	0	1	1	0	0	0	0	34.3	14	100	89	1	0	21		0	0	0	0	0	0	0		0	0	0	0	0	0	0		0
0	42	1	0	0	.	0	0	0	1	1	0	0	0	0	35	12	99	51	0	0	17		0	0	0	0	0	0	0		0	0	0	0	0	0	0		0
1	56	1	2	1	56	1	0	1	1	1	1	1	1	1	36.1	18	99	72	0	0	15		0	0	0	0	0	1	1		0	0	0	0	0	1	1		1
1	59	2	0	1	497	1	0	0	1	1	0	0	0	1	36.7	22	100	120	0	1	17		1	1	1	0	0	0	1		1	0	1	1	0	1	1		1
1	19	1	0	0	.	1	0	1	1	1	1	1	1	1	38.7	22	90	120	0	1	22		1	1	1	0	0	0	1		1	1	1	1	0	1	1		1
1	26	1	2	1	255	1	0	1	1	1	0	0	0	1	35.8	20	98	90	0	0	17		0	1	1	0	0	0	1		0	0	0	0	0	0	0		1
2	46	1	1	1	173	0	0	0	0	0	1	1	0	1	36.3	20	99	67	0	0	18		0	0	0	0	0	0	0		0	0	0	0	0	1	1		1
1	45	2	0	1	714	0	0	0	0	0	0	0	0	0	36	16	99	102	0	0	24		0	0	0	0	0	0	0		0	0	0	0	0	0	0		0
1	60	1	2	1	276	1	0	0	0	1	1	1	0	1	37.6	29	95	120	0	0	.		0	1	0	0	0	1	1		0	0	0	0	1	1	1		1
1	55	2	0	1	159	1	0	1	1	1	0	1	0	1	38	18	94	.	.	.	22		1	1	1	0	1	1	1		1	1	0	1	0	1	1		1
0	68	1	2	0	.	0	0	0	1	1	0	0	0	0	36	16	98	103	0	0	21		0	0	0	0	0	0	0		0	1	0	1	0	1	1		1
0	18	1	2	0	.	1	0	0	1	1	0	1	0	1	36	24	100	100	0	0	20		.	.	.	.	.	.	.		.	.	.	.	.	.	.		.
0	52	1	1	0	.	1	0	0	1	1	0	0	0	1	36.2	18	81	103	0	0	18		.	.	.	.	.	.	.		.	.	.	.	.	.	.		.
0	24	1	1	0	.	1	0	1	1	1	1	1	1	1	35.6	.	97	81	0	0	19		.	.	.	.	.	.	.		.	.	.	.	.	.	.		.
0	43	1	2	1	.	0	0	0	1	1	0	0	0	0	35.3	20	97	64	0	0	19		.	.	.	.	.	.	.		.	.	.	.	.	.	.		.
0	40	1	1	0	.	1	0	1	1	1	0	0	0	1	34.6	18	97	103	0	0	18		.	.	.	.	.	.	.		.	.	.	.	.	.	.		.
1	36	1	2	1	29	1	0	1	1	1	1	1	1	1	38.1	24	92	119	0	1	17		.	.	.	.	.	.	.		.	.	.	.	.	.	.		.
1	38	1	1	1	.	1	0	1	1	1	1	1	1	1	35.9	22	100	104	0	0	17		.	.	.	.	.	.	.		.	.	.	.	.	.	.		.
0	30	2	0	1	572	0	0	0	0	0	0	0	0	0	36.5	26	98	72	0	0	15		.	.	.	.	.	.	.		.	.	.	.	.	.	.		.
0	44	1	0	1	55	1	0	1	0	1	1	1	0	1	36.3	20	100	86	0	0	19		.	.	.	.	.	.	.		.	.	.	.	.	.	.		.
0	44	2	0	1	216	0	0	0	0	0	1	0	0	1	36.4	24	97	84	0	0	17		.	.	.	.	.	.	.		.	.	.	.	.	.	.		.
0	54	1	2	1	193	0	0	0	0	0	0	1	0	1	34.9	18	98	60	0	0	16		.	.	.	.	.	.	.		.	.	.	.	.	.	.		.
0	43	1	1	1	393	0	0	0	0	0	0	0	0	0	34.5	22	94	111	0	0	24		.	.	.	.	.	.	.		.	.	.	.	.	.	.		.
0	41	1	1	1	722	0	0	0	0	0	0	0	0	0	34.5	20	99	86	0	0	24		.	.	.	.	.	.	.		.	.	.	.	.	.	.		.
0	57	2	0	1	595	0	0	0	0	0	0	0	0	0	35.3	20	98	71	0	0	25		.	.	.	.	.	.	.		.	.	.	.	.	.	.		.
0	36	1	2	1	243	0	0	0	0	0	0	0	0	0	35.4	22	99	53	0	0	18		.	.	.	.	.	.	.		.	.	.	.	.	.	.		.
1	32	1	1	0	.	1	0	0	0	1	0	1	0	1	35	20	77	81	0	0	15		.	.	.	.	.	.	.		.	.	.	.	.	.	.		.
0	41	1	2	0	.	1	0	1	1	1	1	1	0	1	36.2	18	98	80	0	0	18		.	.	.	.	.	.	.		.	.	.	.	.	.	.		.
0	39	1	1	1	143	1	0	0	1	1	1	1	0	1	36.4	24	99	93	0	0	22		.	.	.	.	.	.	.		.	.	.	.	.	.	.		.
0	53	2	0	1	379	0	0	0	0	0	0	0	0	0	35.8	18	100	78	0	0	23		.	.	.	.	.	.	.		.	.	.	.	.	.	.		.
0	56	2	0	1	699	0	0	0	0	0	0	0	0	0	36	18	97	91	0	0	27		.	.	.	.	.	.	.		.	.	.	.	.	.	.		.
0	32	2	0	1	490	0	0	0	0	0	0	0	0	0	36.4	24	99	96	0	0	29		.	.	.	.	.	.	.		.	.	.	.	.	.	.		.
0	52	2	0	1	683	1	0	1	1	1	1	1	1	1	36.1	20	100	79	0	0	24		.	.	.	.	.	.	.		.	.	.	.	.	.	.		.
0	49	2	0	1	204	0	0	0	0	0	0	0	0	0	35.8	20	99	87	0	0	28		.	.	.	.	.	.	.		.	.	.	.	.	.	.		.
0	55	2	0	1	199	0	0	0	0	0	0	0	0	0	35.2	12	100	83	0	0	23		.	.	.	.	.	.	.		.	.	.	.	.	.	.		.
0	51	2	0	1	725	0	0	0	0	0	1	0	0	1	36.6	12	97	67	0	0	16		.	.	.	.	.	.	.		.	.	.	.	.	.	.		.
0	41	1	2	1	272	0	0	0	0	0	0	0	0	0	36.2	17	99	78	0	0	24		.	.	.	.	.	.	.		.	.	.	.	.	.	.		.
0	45	2	0	1	371	0	0	0	1	1	0	0	0	0	35.4	18	100	90	0	0	24		.	.	.	.	.	.	.		.	.	.	.	.	.	.		.
0	41	2	0	1	386	0	0	0	0	0	0	0	0	0	37.9	16	99	87	0	0	15		.	.	.	.	.	.	.		.	.	.	.	.	.	.		.
1	19	1	0	0	.	1	0	0	0	1	0	1	0	1	35.9	20	99	72	0	0	18		.	.	.	.	.	.	.		.	.	.	.	.	.	.		.
0	35	1	1	0	.	1	0	0	0	1	0	1	1	1	36.8	24	96	107	0	0	18		.	.	.	.	.	.	.		.	.	.	.	.	.	.		.
0	42	1	0	0	.	0	0	0	0	0	0	0	0	0	36.6	24	98	.	0	0	20		.	.	.	.	.	.	.		.	.	.	.	.	.	.		.
0	35	1	2	1	214	1	0	0	1	1	1	1	0	1	38.8	20	88	80	0	0	16		.	.	.	.	.	.	.		.	.	.	.	.	.	.		.
0	41	1	1	1	208	1	0	1	1	1	0	1	0	1	36.3	18	97	103	0	.	23		.	.	.	.	.	.	.		.	.	.	.	.	.	.		.
1	26	1	1	1	250	1	0	0	1	1	1	1	0	1	.	20	98	85	1	0	17		.	.	.	.	.	.	.		.	.	.	.	.	.	.		.
0	44	1	1	1	125	1	0	0	1	1	0	0	0	1	36.3	26	99	107	0	0	.		.	.	.	.	.	.	.		.	.	.	.	.	.	.		.
